# Supplementary material for: Synthesis, Structure, Electrochemical Properties, and Antioxidant Activity of Organogermanium(IV) Catecholate Complexes
Source: Int J Mol Sci. 2024 Aug 19;25(16):9011. doi: 10.3390/ijms25169011 (PMC11354772; doi:10.3390/ijms25169011)
Supplement: Supplementary file 1 [file ijms-25-09011-s001.zip]

Archive with 1 entries (1 files):
- ijms-3142158-supplementary.pdf
